# Supplementary material for: Conflict processing networks: A directional analysis of stimulus-response compatibilities using MEG
Source: PLoS One. 2021 Feb 25;16(2):e0247408. doi: 10.1371/journal.pone.0247408 (PMC7906351; doi:10.1371/journal.pone.0247408)
Supplement: S1 Table — (XLSX) [file pone.0247408.s001.xlsx]

## Sheet: Sheet1
ROI	LL	LR	RL	RR
	Mean (SD)	Mean (SD)	Mean (SD)	Mean (SD)
aM100
MFC (lh)	97 (27.7)	97 (37.3)	94 (36.6)	91 (37.0)
MFC (rh)	101 (9.4)	99 (8.1)	101 (8.4)	99 (9.8)
PrC (lh)	101 (11.0)	97 (38.4)	97 (38.2)	99 (30.0)
PrC (rh)	93 (29.4)	96 (27.1)	97 (36.3)	93 (7.2)
SPC (lh)	97 (37.3)	107 (7.7)	100 (6.9)	96 (28.3)
SPC (rh)	100 (11.7)	99 (36.9)	100 (37.5)	101 (37.9)
bM170
MFC (lh)	174 (17.5)	169 (12.3)	169 (15.4)	171 (51.3)
MFC (rh)	162 (62.4)	172 (49.2)	174 (18.9)	178 (18.4)
PrC (lh)	163 (14.7)	168 (13.6)	181 (13.2)	175 (16.2)
PrC (rh)	160 (47.1)	166 (20.0)	169 (15.6)	163 (13.0)
SPC (lh)	174 (17.8)	174 (14.9)	187 (12.6)	176 (13.8)
SPC (rh)	179 (17.3)	185 (66.9)	179 (49.5)	190 (17.1)
