# Supplementary material for: Conflict processing networks: A directional analysis of stimulus-response compatibilities using MEG
Source: PLoS One. 2021 Feb 25;16(2):e0247408. doi: 10.1371/journal.pone.0247408 (PMC7906351; doi:10.1371/journal.pone.0247408)
Supplement: S2 Table — (XLSX) [file pone.0247408.s002.xlsx]

## Sheet: Sheet1
Frequency band	LR vs. LL	RL vs. RR
gamma	AI (lh) → Tem (lh)	AI (lh) → ACC (lh)
(30 – 40 Hz)	ACC (lh) → PrC (lh)	Para (rh) → Para (lh)
	Para (lh) → Para (rh)	SMC (rh) → IPC (rh)
	ACC (rh) → SMC (rh)	MVC (rh) → IPC (rh)
